# Supplementary material for: The Effect of Cucurbit[7]uril on the Antitumor and Immunomodulating Properties of Oxaliplatin and Carboplatin
Source: Int J Mol Sci. 2021 Jul 8;22(14):7337. doi: 10.3390/ijms22147337 (PMC8303694; doi:10.3390/ijms22147337)
Supplement: Supplementary file 1 [file ijms-22-07337-s001.zip]

Archive with 1 entries (1 files):
- ijms-1262320-supplementary.pdf
